# Supplementary material for: Medical Student Research: An Integrated Mixed-Methods Systematic Review and Meta-Analysis
Source: PLoS One. 2015 Jun 18;10(6):e0127470. doi: 10.1371/journal.pone.0127470 (PMC4472353; doi:10.1371/journal.pone.0127470)
Supplement: S3 File — Abbreviations used: D, developing countries; I, intercalated Bachelor of Science degree (iBSc); X, Cross-sectional; R, Retrospective; I, Interventional; Pro, Prospective; Q, questionnaire; DS, database search; IN, interview. (XLSX) [file pone.0127470.s003.xlsx]

## Sheet: Sheet1
Pooled outcome measure	Study	Study Methodology (Variable-Specific)							Special	Study population	Outcome measure	Treated/Test Group			Untreated/Control group			Adjusted Outcome (if relevant)		Alternative form of outcome reporting	Included in Meta- analysis?	Comments
		Type	Design	Presence of Control ("Untreated") group	Control for confounding factors	Single Vs Multi-institutional	Other limitations	Overall quality				Support outcome measure	Total	%	Support Outcome measure	Total	%	Adjusted OR	95% C.I.
Positive effect of research experience on medical students' interest in- or attitude towards-research	Variable-Specific Quality Standards	I/Pro > Ret	Test > Self-reported	Control > No Control		Multiple > Single
	Mitra	Ret	Q - self-reported	Yes	N/A	Single	Methodology inadequately explained	Low	Dev: India	Students; Christian Medical College.	Attitude	*	9	*	*	139	*			* 6.1+-2 vs. 4.5 +-1.8 (Likert scale, total score), P˂0.01	No
	Greenberg	Ret	Q - self-reported	Yes	No	Multiple	Low response rate	Medium		Third and Fourth year students; Three US Medical Schools	Interest in an academic medicine career	76	168	45.2	15	55	27.3				Yes	Data has been obtained directly from study authors and dichotomized.
	Hren	Ret	Q - validated questionnaire	Yes	Yes *	Single		Medium	Dev: Croatia	Students; Zagreb University; Effect of a 2nd year research module.	Attitude	278	553	50.3	188	397	47.4	1.34	0.94-1.92		Yes	* Adjusted for GPA and sex. Data has been obtained directly from study authors and dichotomized around median.
	Galletly	Ret	Q - self-reported		Yes *	Single		Medium		Final year students; University of Adelaide.	Attitude	19	32	59.4	19	71	26.8	5.25	2.03-13.6		Yes	* Adjusted for age and sex. Data has been obtained directly from study authors and dichotomized around median.
					Yes *			Medium			Interest in performing research during their future career	26	32	81.3	42	71	59.2	3.51	0.99-12.4		Yes	* Adjusted for age, sex and interest in formal teaching or higher degree. Data has been obtained directly from study authors and dichotomized around median.
	Zier	Ret	Q	No	No	Single	Compulsory questionnaire (risk of careless reporting)	Low		Students who got funding for research; Mount Sinai Medical School	Interest in research	78	111	70							No
	Sanchez	Ret	Q - Self-reported	No	N/A	Multiple	Low response rate	Low		Students; Three national student conferences in the US	Self-reported positive effect of research experience on interest in an academic medicine career	304	601	51							No
	Burgoyne	Ret	Q - structured questionnaire	Yes	Yes *	Single		Medium		Medical students; University College Cork, Ireland	Motivation to pursue research Vs. Research exposure	30	65	46.2	81	245	33.1	1.72	0.95-3.14		Yes	*Adjusted for Age, gender and having a previous degree prior to matriculation ** Research experience NOT necessarity during medical school (not specified). Data obtained directly from authors, analyzed and dichotomized.
											Appeal of a career in medical research Vs research exposure	44	63	69.8	111	238	46.6	2.44	1.31-4.54		Yes	*Adjusted for gender and having a previous degree prior to matriculation ** Research experience NOT necessarity during medical school (not specified). Data obtained directly from authors, analyzed and dichotomized.
	Solomon	Pro	Q - self-reported	Paired outcomes	No	Single		Medium		UTCOM (University of Tennessee College of Medicine) Medical Student Research Fellowship program participants	Interest in an academic medicine career	76	96	79	71	96	74				Just show
	Houlden	I/Pro	Q - self-reported	Paired outcomes	No	Single		Medium			Interest in pursuing a research career	25	60	42	21	60	35				Just show
	Pheley	X	Q - self reported	Yes	No	Single		Medium		First- and second- year students; Edward Via Virginia College of Osteopathic Medicine.	Interest in a 12-week research elective	68	183	37.2	19	71	26.8				No
	Kumar	Ret	Q - Self-reported	Yes	Yes *	Single	Low response rate	Medium	Dev: India	Students; Kastruba Medical College, Mangalore.	"Willingness to opt for a research career" (versus participation in extracurricular research)							7.81	5.14-15.42		Yes	* Adjusted for confounding variables, including gender, skill and familiarity
Academic success (GPA, test scores etc.) is correlated with attitudes towards- / involvement in / success in research	Variable-Specific Quality Standards	I/Pro > Ret > X	Database search (of involvement) or objective test (of attitude) > Self-reported attidute/involvement	Control > No Control		Multiple > Single
	Kolcic	X	Q - Self reported	Yes	No	Multiple		Medium	Dev: Croatia	Final year students; All four Croatian Medical Schools (Zagreb, Rijeka, Osijek and Split)	Grade point average (GPA) of students involved in research was significantly higher.									4.11+-0.41 Vs 3.81+-0.46, P˂0.001	No
	Hren	Ret	Q - validated questionnaire	Yes	Yes *	Single		Medium	Dev: Croatia	Students; Zagreb University	Grade point average (GPA) Vs. Attitudes towards science	223	412	54.1	124	311	39.9	1.83	1.42-2.37		Yes	* Adjusted for sex and research involvement. Data has been obtained directly from study authors and dichotomized around median.
	Chusid	Ret	DS	Yes	No	Single		Medium		M.D. graduates in 1970; Yale medical school	Alpha-Omega-Alpha membership (scholastic excellence) correlated with long-term higher publication rate	*	15	*	*	64	*			* 42.9+-58.5 Vs 11.1+-19.4, P=0.02	No
											Alpha-Omega-Alpha membership (scholastic excellence) not correlated with thesis publication	5	15	33.3	23	64	35.9				No
	Brancati	Ret	DS + Q - self-reported		No	Single	All study participants were male	Medium		Male physicians; graduated from Johns Hopkins School of Medicine in 1948-1964	Pursuit of an academic career: Alpha-Omega-Alpha Vs. bottom third						35	3.16	2.00-6.22		No	RR = 1.8 (1.48-2.2). OR was approximated given the risk ratio and absolute prevalence among non-exposed group.
											Pursuit of an academic career: Top third Vs. bottom third						35	2.11	1.38-3.62		Yes	RR = 1.52 (1.22-1.89)
	Cruser	Ret/X	Q - structured questionnaire	Yes	Yes*	Single		High		Incoming, first, and second year classes of osteopathic medical students at University of North Texas Health Science Center; Research competencies.	Highest MCAT score Vs. Attitudes toward research	67	133	50.4	72	184	39.1	1.04	0.96-1.12		Yes	* Adjusted for attainment of a high degree prior to matriculation
											Highest MCAT score Vs. Confidence in research skills	61	130	46.9	82	168	48.8	0.97	0.89-1.05		No	* Adjusted for attainment of a high degree prior to matriculation
											Highest MCAT score Vs. research knowledge/skills	71	140	50.7	78	188	41.5	1.09	1.01-1.18		No	* Adjusted for attainment of a high degree prior to matriculation
											Highest MCAT score Vs. "Will probably conduct some type of research in the future"	96	140	68.6	120	188	63.8	1.02	0.94-1.11		Yes	* Adjusted for attainment of a high degree prior to matriculation
											Highest MCAT scores Vs. Interest ("would like to participate in clinical research")	28	140	20	47	188	25	0.99	0.90-1.08		No	* Adjusted for attainment of a high degree prior to matriculation
	Mahesan	Ret	DS	Yes	No	Single		Medium	iBSc	Students; King's College London; graduated 2007-2009.	Year 1 scores Vs. Intercalating	257	494	52	367	567	64.7				Yes
	Cleland	Ret	DS	Yes	No	Single		Medium	iBSc	Students; University of Aberdeen Medical School	OSCE marks Vs. pursuing an intercalated degree	68	154	44.2	333	707	47.1				Yes	Data has been dichotomized into: Good performance (Outstanding or Very good); Poor performance (Good, Just pass or Fail)
Disparity between interest in clinical practice and interest in a research career	Variable-Specific Quality Standards	I/Pro > Ret > X	Acual involvement > Self-reported interest	Control > No Control		Multiple > Single
	Kim	X	Q - self-reported	Yes	No	Multiple		Medium		Students; Six Korean Medical schools	Less interest in clinical medicine among students planning non-clinical careers. (N=1388)									M = 3.68 (SD=.96) Vs. M=3.39 (SD=1.14) - Likert scale with 5 as maximum; P<0.01	Just Tabulate
	Sanchez	Ret	Q - Self-reported	Yes	N/A	Multiple	Low response rate; Base population is attendees of medical student conferences (interested in research almost by definition)	Medium		Students; Three national student conferences in the US	Students interested in primary care specialties significantly less interested in academic medicine career.	133	246	54.1	256	355	72.1				Just Tabulate
	Lloyd	X/Ret	Q - self-reported	Yes	No	Single	Low response rate; Base population is medical graduates (not students).	Low		Graduates; Penn State College of Medicine; 1985-95	Full time clinical practice not associated with an academic health center Vs. Involvement in clinical research	38	248	15	108	185	60				Just Tabulate
	Yamazaki	X	Q- Self reported	No	No	Single	Low response rate	Low		Students; Juntendo University School of Medicine, Japan	Desire to be clinicians cited as an obstacle to entering basic science	22	33	66.7							Just Tabulate
Graduate-entry students more confident about- or more likely to- perform research during medical school	Variable-Specific Quality Standards	I/Pro > Ret	Database search (of involvement) or objective test (of attitude) > Self-reported attidute/involvement	Control > No Control		Multiple > Single
	Siemens	X/Ret	Q- Self reported	Yes	No	Multiple	Low response rate	Medium		Second- and Fourth- year medical students; Three Canadian Medical Schools.	Involvement in medical school research Vs. Having a higher degree (MSc or PhD) at entry into medical school	31	72	43.1	41	255	16.1				Yes
	Burgoyne	Ret	Q - structured questionnaire	Yes	Yes *	Single		High		Medical students; University College Cork, Ireland	Motivation to pursure research Vs. Having ANY degree prior to matriculation	34	80	42.5	77	230	33.5	0.64	0.28-1.45		No	*Adjusted for Age, gender and research exposure. Data obtained directly from authors, dichotomized and analyzed.
								High			Motivation to pursure research Vs. Having a HIGHER degree (MSc or PhD) prior to matriculation	9	14	64.3	102	296	34.5	2.58	0.77-8.60		Just show	*Adjusted for Age, gender and research exposure. Data obtained directly from authors, dichotomized and analyzed.
								High			Research skills Vs. Having ANY degree prior to matriculation	49	79	62	108	235	46	2.81	1.26-6.24		No	*Adjusted for Age, gender and research exposure. Data obtained directly from authors, dichotomized and analyzed.
								High			Research skills Vs. Having a HIGHER degree (MSc or PhD) prior to matriculation	12	14	85.7	145	300	48.3	6.43	1.40-29.6		Just show	*Adjusted for gender and research exposure. Data obtained directly from authors, dichotomized and analyzed.
	Cruser	Ret/X	Q - structured questionnaire	Yes	Yes*	Single		High		Incoming, first, and second year classes of osteopathic medical students at University of North Texas Health Science Center; Research competencies.	Attitudes towards research Vs. Having a high degree (Masters or PhD) prior to matriculation	27	67	40.3	112	248	45.2	0.84	0.48-1.46		Just show	* Adjusted for highest MCAT scores. Data obtained directly from authors, dichotomized and analyzed.
											Confidence in research skills Vs. Having a high degree (Masters or PhD) prior to matriculation	39	61	63.9	104	235	44.3	2.19	1.22-3.93		Just show	* Adjusted for highest MCAT scores. Data obtained directly from authors, dichotomized and analyzed.
											Research knowledge/skills Vs. Having a high degree (Masters or PhD) prior to matriculation	38	68	55.9	111	258	43	1.8	1.04-3.12		Just show	* Adjusted for highest MCAT scores. Data obtained directly from authors, dichotomized and analyzed.
											"Will probably conduct some type of research in the future" Vs. Having a high degree (Masters or PhD) prior to matriculation	45	68	66.2	171	258	66.3	1.01	0.57-1.79		Yes	* Adjusted for highest MCAT scores. Data obtained directly from authors, dichotomized and analyzed.
											Interest: "would like to participate in clinical research" Vs. having a higher degree (MSc or PhD) prior to matriculation	15	68	22.1	60	258	23.3	0.93	0.49-1.77		Just show	* Adjusted for highest MCAT scores. Data obtained directly from authors, dichotomized and analyzed.
	Mahesan	Ret	DS	Yes	No	Single		Medium	iBSc	Students; King's College London; graduated 2007-2009.	Intercalating Vs. Having ANY degree prior to medical school matriculation	0	49	0	625	1109	56.4				No	Data obtained directly from authors.
	Gerrard	Ret	DS	Yes	No	Single		Medium	iBSc	Long-term effect of intercalation (iBSc); MD graduates between 1950 and 1975; University of Manibota, Canada	Graduate-entry (MSc or PhD) less likely to pursue an intercalated degree	1	35	2.9	335	1058	31.7				Yes
	Pheley	X	Q - self reported	Yes	No	Single		Medium		First- and second- year students; Edward Via Virginia College of Osteopathic Medicine.	Interest in 12-weeks research elective Vs. Having a higher degree (MSc or PhD) at entry into medical school	19	46	41.3	67	208	32.2				Just show
Positive role of mentorship or presence of role model	Variable-Specific Quality Standards	I/Pro > Ret > X	Database search (of involvement) or objective test (of attitude) > Self-reported attidute/involvement	Control > No Control		Multiple > Single
	Siemens	X/Ret	Q- Self reported	Yes		Multiple	Low response rate	Medium		Second- and Fourth- year medical students; Three Canadian Medical Schools.	Mentorship bolsters interest in research during medical school									P=0.05	Just tabulate
											Academic role models bolsters interest in academia									P=0.015	Just tabulate
	Stubbs	Ret	Q - Self-reported	Yes		Multiple	Low response rate	Medium	iBSc	Students who chose to intercalate; Bristol and Sheffield Medical Schools, UK	Students with clinical academic supervisors gained significantly more publications									P<0.0001	Just tabulate
											Students with clinical academic supervisors gained significantly more posters									P=0.0002	Just tabulate
											Students with clinical academic supervisors gained significantly more first-class honors									P=0.055	Just tabulate
	Greenberg	Ret	Q - self-reported	Yes		Multiple	Low response rate	Medium		Third and Fourth year students; Three US Medical Schools	Mentorship bolsters interest in a research-oriented career	71	147	48.3	22	81	27.2				Just tabulate	Data has been obtained directly from authors and dichotomized
	Yamazaki	X	Q- Self reported	Yes		Single	Low response rate	Medium		Students; Juntendo University School of Medicine, Japan	Interest in basic sciences correlated with faculty's efforts to promote interest in research.	37	99	37.4	29	168	17.4				Just tabulate
	Griffin	X	Q - self-reported	No		Multiple		Low	iBSc	Students; seven medical schools in UK.	Were encouraged to submit paper by supervisor	7	72	9.7							Just tabulate
Interest in academia (basic medical sciences or formal teaching) is related to interest in research	Variable-Specific Quality Standards	I/Pro > Ret > X	-	Control > No Control		Multiple > Single
	Galletly	X	Q - self-reported	Yes	Yes *	Single		Medium		Final year students; University of Adelaide.	Students interested in formal teaching have higher interest in performing research during their career	51	67	76.1	19	38	50	3.62	1.41-9.33		Just tabulate	* Adjusted for age, sex and research involvement. Data has been obtained directly from study authors and dichotomized around median.
	Yamazaki	X	Q - Self reported	Yes	No	Single	Low response rate	Medium		Students; Juntendo University School of Medicine, Japan	Interest in basic sciences	55	66	83	48	203	24				Just tabulate	*Data reconstructed using a 4X4 table
	Kim	X	Q - self-reported	No	No	Multiple		Low		Students; Six Korean Medical schools	Interest in research among those interested in basic sciences	13	42	31							Just tabulate
Research in medical school is associated with long-term success in academia (no of publications, citations, grants)	Variable-Specific Quality Standards	I/Pro > Ret	Database search > Self-reported	Control > No Control		Multiple > Single
	Chusid	Ret	DS	Yes	No	Single		High		M.D. graduates in 1970; Yale medical school	Successful publication of thesis correlated with having at least one publications 20 years later	25	28	89.3	30	51	41.2				Yes
				Yes	No	Single		High			Successful publication of thesis correlated with higher publication rate	*	28	*	*	51	*			* 22.1+-37.5 Vs. 14.4+-30.0 , P=0.005	No
				No	No	Single		Low			Publication	58	79	73.4							No
				No	No	Single		Low			>50 publications	9	79	11.4							No
	Smith	Ret	DS	Yes	No	Multiple *		High		Participants and Applicants; APS-SPR student research program; 1991-2000	Participants more likely to have published.	111	363	30.6	135	796	17				Yes	* Funded program participants from multiple institutions.
											Participants more likely to have published (first-author)	71	363	19.6	79	796	9.9				No
	Brancati	Ret	DS + Q - self-reported		No	Single	All study participants were male	Medium		Male physicians; graduated from Johns Hopkins School of Medicine in 1948-1964	Citations of published work: AOA vs. bottom third							3.09	2.07-4.62		No
											Citations of published work: top third vs. bottom third							2.38	1.31-4.33		Just show
											Publications per graduate										No	3.7 Vs. 1.6, p=0.001
	Reinders	Ret	DS + I	Yes	No	Single	Method	Low		Graduates; Dutch University of Groningen	Average post-graduation publication output greater if extracurricular research was performed									4 articles Vs. 1 article	No
											Average post-graduation publication output greater if students publised before graduation									6 articles Vs 2 articles	No
	Fang	Ret	DS	Yes	No	Single *		High		Recipients; HHMI Cloister Program (1987-1995) and HHMI Medical Fellows Program (1991-1995)	Medical Fellowsprogram awardees more successful than non-awardees at securing NIH Post- doctoral award.	51	214	23.8	15	150	10				Just show	* Program participants are all invited to NIH Campus but come from multiple institutions
											Cloister program awardees more successful than non-awardees at securing NIH Post- doctoral award.	57	270	21.1	78	597	13.1				Just show
	Evered	Ret	DS	Yes	No	Multiple		High	iBSc	All professors and readers in medical faculties in UK universities.	Higher proportion of iBSc holders raised Medical Research Council grants in comparison to non-graduates	68	145	46.9	215	475	45.3				Just show	Combining clinical and non-clinical specialties
											iBSc holders had better publication record than non-iBSc peers.	26	35	74.3	20	35	57.1				Just show	Data dichotomized such that "high" or "medium" publications are a positive outcome while "low" publications are a negative outcome. Groupes were matched by date of graduation.
											iBSc holders were cited more than non-iBSc peers: Cited at least once	294	346	85	221	293	75.4				No	Groups were matched by date of graduation
											iBSc holders were cited more than non-iBSc peers: Cited more than 20 times	35	347	10.1	11	289	3.8				No
	Segal	Ret	Q - Self-reported	Yes	No	Multiple		Medium		Graduates; Three US medical schools; 1980-2.	Published after graduation	141	289	48.8	88	278	31.7				Yes
	Solomon	Pro	Q - self-reported	No	No	Single	Low response rate	Low		UTCOM (University of Tennessee College of Medicine) Medical Student Research Fellowship program participants	Published at least one post-graduation project	58	118	49.2							No
	Eaton	Ret	Q - self-reported; IN	Yes	No	Single		Medium	iBSc	BMedSci (iBSc) graduates; University of Queensland, Australia	Published (at least once)	58	90	64.4	38	112	33.9				Yes	The numbers were inferred from published total and percentage values
	Gerrard	Ret	DS	Yes	Yes*	Single		Medium	iBSc	Long-term effect of intercalation (iBSc); MD graduates between 1950 and 1975; University of Manibota, Canada	First-authored publications (total) ; n=826							1.77	1.34-2.35		Just show	* Controls were matched for sex, age on entry into medical school, location of high school (rural vs. urban) and premedical education; Results of multiple logistic regression reported by the paper
											Citations (total) ; n = 826							1.79	1.32-2.43		Just show
											Grants (with vs. without) ; n = 480							2.54	1.67-3.85		Just show
											Awards (with Vs without) ; n = 477							2.29	1.46-3.52		Just show
Research during medical school is correlated with later involvement in research projects	Variable-Specific Quality Standards	I / Pro > Ret	Database search > Self-reported	Control > No Control		Multiple > Single
	Segal	Ret	Q - Self-reported	Yes	No	Multiple		High		Graduates; Three US medical schools; 1980-2.	Post-residency research activity: Basic Research	36	289	12	13	278	5				No	P˂0.001
											Post-residency research activity: Clinical Research	109	289	37	62	278	21				Yes
	Lloyd	Ret	Q - self-reported	No	No	Single	Low response rate	Medium		Graduates; Penn State College of Medicine; 1985-95	As time spent on clinical research increases, citing medical school research influence increased									P=0.004	No
	Munabi	X	Q - self-reported	Yes	No	Single		Medium	Dev: Uganda	Undergraduate and graduate students; Makerere University School of Medicine.	Ongoing research correlated with previous research experience among undergraduates	33	132	25	8	114	7				Yes
											Correlation between number of studies during undergraduate and postgraduate years									Paired outcomes; Rho=0.78, P=0.007	No
	Park	X/Ret	Q - self-reported	No	N/A	Single		Low	iBSc	iBSc graduates; University of Aukland, New Zealand	Post-graduation research involvement	27	30	90							No
	Eaton	Ret	Q - self-reported	Yes	No	Single		Medium	iBSc	BMedSci (iBSc) graduates; University of Queensland, Australia	Number who went on to enrol into- (or already graduated from-) an MSc or a PhD	14	90		0	112					Yes
	Solomon	Pro	Q - self-reported	No	No	Single	Low response rate	Low		UTCOM (University of Tennessee College of Medicine) Medical Student Research Fellowship program participants	Conducted further research after the program	77	118	65							No
	Akman	Ret	IN - Self-reported	No	No	Single	Non-representative number of interviewed graduates	Low	Dev: Turkey	Graduates; mandatory research program; 2002-7; Marmara University.	Post-graduation research involvement	5	30	16.7							No
Research during medical school is correlated with successful attainment of faculty rank long after graduation	Variable-Specific Quality Standards	I / Pro > Ret	Database search > Self-reported	Control > No Control		Multiple > Single
	Brancati	Ret	DS + Q - self-reported		No	Single	All study participants were male	Medium		Male physicians; graduated from Johns Hopkins School of Medicine in 1948-1964	Attainment of faculty rank 20 years after graduation.									RR=2.12, P=0.002.	No
	Evered	Ret	DS	Yes	No	Multiple		High	iBSc	All professors and readers in medical faculties in UK universities (versus having performed an iBSc)	Attainment of senior academic positions at UK university	137	171	80.1	463	1054	43.9				Just show
	Fang	Ret	DS	Yes	No	Single *		High		Recipients; HHMI Cloister Program (1987-1995) and HHMI Medical Fellows Program (1991-1995)	Cloister awardees: Securing a faculty position with research responsibility than non-awardees.	54	270	20	84	597	14.1				Just show	* Program participants are all invited to NIH Campus but come from multiple institutions
Research during medical school in a clinical specialty is correlated with gain of interest in (or career choice of) the same specialty	Variable-Specific Quality Standards	I / Pro > Ret	Career choice of specialty > reported gain of interest	Control > No Control		Multiple > Single
	Halder	Ret/X	Self -reported interest	Yes	No	Multiple		High		Students; 18 UK medical schools (online survey)	Higher interest in psychiatry among students who were exposed to psychiatric research than those who were not.	12	27	44.4	81	434					Yes
	Smith	Ret	DS - career choice	No	No	Multiple *		Low		Participants; APS-SPR student research program; 1991-1996	Participants eventually chose to become pediatricians (focus of research program)	68	189	36							No	* Funded program participants from multiple institutions.
	Wyllie	Ret	DS - career choice	Yes	No	Single		Medium	iBSc	Students who took the intercalated BSc in pathology at the University of Edinburgh, UK	Career choice in the same specialty (Pathology)	10	42		0	39					Yes
	Chongsiriwatana	Ret	DS - career choice	Yes	Unclear	Single		High		Students; University of New Mexico; graduating 1997-2004	Significant correlation between pre-graduation research in Women's Healthcare and residency choice. (N=535)							1.8	1.4-2.3		Yes
	Zorzi	Ret	Self-reported interest	No	N/A	Single	Methodology inadequately explained; Low response rate	Low		Participants; Rural Summer Studentship Program; University of Western Ontario; 1999-2003.	Gain of interest in rural/regional medicine and patient care	*	22	*						* 3.4 to 6.0 (Likert scale ; 7.0 is max) - Retrospective self assessment not paired outcomes.	No
	Nguyen-Van-Tam	Ret	Q - career choice	No	No	Single		Low	iBSc	Students who completed an iBSc in Public Health and Epidemiology (PHE); Nottingham Medical School; 1973-93.	Chosen a career in PHE.	15	195	8							No
	Remes	Ret	Q - reported gain of interest	No	N/A	Single	Low response rate	Low		Students; University of Helsinki	Gain of interest in the same specialty (or a close one) to research project	73	91	80							No
	MacGowan	Ret	Unclear - career choice	No	No	Single	Methodology inadequately described	Low	iBSc	Students; University of Aberdeen	Choice of Pathology residency (same specialty as iBSc)	5	42	11.9							No
Research during medical school is associated with choice of an academic medicine career	Variable-Specific Quality Standards	I / Pro > Ret	Database search > Self-reported	Control > No Control		Multiple > Single
	Brancati	Ret	DS + Q - self-reported		No	Single	All study participants were male	Medium		Male physicians; graduated from Johns Hopkins School of Medicine in 1948-1964	Choice of academic career									RR=1.8 (1.51-2.16)	No
	Smith	Ret	DS	No	No	Multiple *		Low		Participants; APS-SPR student research program; 1991-1996	Choice of academic pediatrics	55	189	29.1							No
	Eaton	Ret	Q - self reported	Yes	No	Single		Medium	iBSc	BMedSci (iBSc) graduates; University of Queensland, Australia	Number in academic or research positions	18	90	20	1	112	0.9				Yes
	Wyllie	Ret	DS	Yes	No	Single		Medium	iBSc	Students who took the intercalated BSc in pathology at the University of Edinburgh, UK	Choice of academic career	18	42	42.9	0	39	0				Yes
	McManus	Pro	Q	Yes	No	Multiple	Low response rate	Medium		Medical students; All UK medical schools	Appeal of medical research as a career just before graduation	56	426	13.1	42	1000	4.2				Yes	Data binarized into high appeal ("definitely going" for a medical research career or find it very attractive) and low appeal
	Gerrard	Ret	DS	Yes	Yes*	Single		High	iBSc	Long-term effect of intercalation (iBSc); MD graduates between 1950 and 1975; University of Manibota, Canada	Choice of academic career							1.58	1.14-2.17		Yes	* Controls were matched for sex, age on entry into medical school, location of high school (rural vs. urban) and premedical education; Results of multiple logistic regression reported by the paper
	MacGowan	Ret	Unclear	No	No	Single	Methodology inadequately described	Low	iBSc	Effect of iBSc	Choice of academic career	14	42	33.3							No
	Nguyen-Van-Tam	Ret	Q - self-reported	No	No	Single		Low	iBSc	Students who completed an iBSc in Public Health and Epidemiology (PHE); Nottingham Medical School; 1973-93.	Chosen an academic career.	37	195	19							No
											Thought that the honors year made them more likely to choose an academic career.	102	186	54.8							No
Medical students' exposure to research (apart from mandatory curricular components)	Variable-Specific Quality Standards		Database search > Self-reported			Multiple > Single					Duration of exposure
	Munabi	Ret	Q- Self reported			Single		Medium	Dev: Uganda	Undergraduates; Makerere University School of Medicine.	Not specified	139	372	68							Yes
	Gerrard	Ret	DS + Q			Single		Medium	iBSc	MD graduates between 1950 and 1975; University of Manibota, Canada	1 year + ("Did an intercalated degree")	336	1657	20.3							Yes
	Stubbs	Ret	Q- Self reported			Multiple		Medium	iBSc	Medical students in their clinical years; Bristol and Sheffield Medical Schools, UK	1 year + ("Did an intercalated degree")	476	1484	32.1							Yes
	McManus	Pro	Q- Self reported			Multiple		High	iBSc	Medical students; All UK medical schools	1 year + ("Did an intercalated degree")	904	2695	33.5							Yes
	Siemens	X/Ret	Q- Self reported			Multiple	Low response rate	High		Second- and Fourth- year medical students; Three Canadian Medical Schools.	Not specified ("significant" past involvement)	76	327	23.2							Yes
	Mitra	X	Q - Self-reported			Single	Methodology inadequately explained	Medium	Dev: India	Students; Christian Medical College.	Current exposure	9	148	6.1							No
	Kolcic	Ret	Q - Self-reported			Multiple		High	Dev: Croatia	Final year students; All four Croatian Medical Schools (Zagreb, Rijeka, Osijek and Split)	Not specified	71	312	23							Yes
	Pheley	Ret	Q - Self-reported			Single		Medium		First- and second- year students; Edward Via Virginia College of Osteopathic Medicine.	Not specified	183	255	71.8							No
	De Olivera	X	Q - Self-reported			Multiple		Medium	Dev; Brazil	Students; 13 medical schools (nine public schools and four private ones); Six Brazilian states.	Current exposure	606	1004	60.4							No
	Mclean	Ret	DS			Single	Methodology inadequately explained	Medium	Dev: UAE	Students; United Arab Emirates University (UAEU)	Not specified: "extracurricular summer research"	50	230	21.9							Yes
	Ejaz	Ret	Q - Self-reported			Multiple		High	Dev: Pakistan	Final year students and fresh graduates; five medical schools	Not specified	157	378	41							Yes
	Galletly	Ret	Q - self-reported			Single		Medium		Final year students; University of Adelaide.	Not specified *	32	103	31.1							Yes	* Data obtained directly from authors
											Summer vacation scholarship	20	105	19							Yes
	Segal	Ret	Q - Self-reported			Multiple		Medium		Graduates; Three US medical schools; 1980-2.	Not specified (Conducted research during medical school)	289	744	38.8							Yes
	Brancati	Ret	DS + Q - self-reported			Single	All study participants were male	Medium		Male physicians; graduated from Johns Hopkins School of Medicine in 1948-1964	Not specified	192	426	45							Yes
	Cleland	Ret	DS			Single		High	iBSc	Students; University of Aberdeen Medical School	1 year + ("Did an intercalated degree")	144	861	16.7							Yes
	Jacobs	Ret	Q - Self reported			Single		Medium		Graduating class; Stanford University in 1991.	Not specified	66	73	90							Yes
	Griffin	Ret	Q - self reported			Multiple		Medium	iBSc	Students; seven medical schools in UK.	Variable	252	515	49							Yes
											1 year *	94	515	18.3							Yes	* Intercalating students. It is assumed that the intercalated degree is an iBSc (from context).
	Khan (2007)	Ret	Q - Self-reported			Single		Medium	Dev: Pakistan	Students; Agha Khan University; Lecture-based Learning (LBL) cohort	Not specified	48	65	73.8							No	Same population (and same method) as Khan 2006
										Students; Agha Khan University; Problem-based Learning(PBL) cohort	Not specified	75	84	89.3							No	Same population (and same method) as Khan 2007
	Khan (2006)	Ret	Q - Self-reported			Single		Medium	Dev: Pakistan	Students; Agha Khan University	Not specified	103	197	52.3							Yes
	Kumar	Ret	Q - Self-reported			Single	Low response rate	Medium	Dev: India	Students; Kastruba Medical College, Mangalore.	Not specified; Extracurricular research	47	471	10							Yes
	Langhammer	Ret	DS			Single		High		Participants; Distinction in Research program; Robert Wood Johnson Medical School	Variable but months long	163	643	25.4							Yes
	Baig	Ret	Q - Self-reported			Multiple	Base population is those who showed interest in research	Low	Dev: Pakistan	Medical students who showed interest in medical research; Four Medical Schools, Karachi, Pakistan	Not specified	202	398	50.8							No
	Dyrbye (2007)	Ret	DS			Single		High		Graduates; Mayo Medical School	1 year +	13	271	4.8							Yes	A conservative estimate since only one or more years delay is considered "research exposure". MD/PhD students (with 3+ years pf research time-off) were excluded from the analysis.
	Remes	Ret	Q - self-reported			Single	Low response rate	Medium		Students; University of Helsinki	0.25-5 years	91	298	31							Yes
Medical student research results in a publishable product	Variable-Specific Quality Standards		Database search > Self-reported		Duration of research exposure	Multiple > Single
	Reinders	Ret	IN - Self-reported		Not specified	Single	Methodology inadequately explained	Medium		Graduates; Dutch University of Groningen	Publication (Indexed in Medline)	51	103	50							Yes
	Cohen	Ret	DS		1 year	Single *		High		Participants; NIH Clinical Research Training Program and Doris Duke Clinical Research Fellowship; 2001-2004.	Publication (Indexed in Medline)	109	217	50.2							Yes	* Program participants are all invited to NIH Campus but come from multiple institutions
											First-authored publication (Indexed in Medline)	74	217	34.1							Yes
	Salmi	Ret	DS		Not specified, but probably months long (graduation thesis)	Multiple		High		Random sample of student theses; 36 French universities; 1993-7.	Publication (Indexed in Medline)	51	300	17							Yes
											First-authored publication (Indexed in Medline)	23	300	7.6							Yes
	Wagner	Ret	Q + IN - Self-reported		4 weeks	Single	Very small sample size	Low		Participants; Dermatology electives; University of Texas	"Manuscript" (unspecified)	4	5	80							No
	Nieminen	Ret	DS		10-20 weeks	Single		High		Analysis of student theses; University of Oulu; Finland; 2001-3.	Publication (indexed in Medline, Scopus or Medic)	56	207	27.1							Yes	Dentistry students were excluded from this analysis
		Ret									First-authored publication (indexed in Medline, Scopus or Medic)	30	256	11.7							Yes	Dentistry students were excluded from this analysis
	Cursiefen	Ret	DS + Q		Not specified, but probably months long (graduation thesis)	Single	Low response rate	High		Students' theses; University of Wurzburg, Germany; 1993-1995	Publication (Indexed in Medline)	316	477	66.2							Yes
	Smith	Ret	DS		8-12 weeks	Multiple *	Study investigated the number of participants who published with their academic mentor from the program. It may be assumed that this publication is the result of work done during the program.	Medium		Participants; APS-SPR student research program; 1991-1996	Publication (indexed in Medline)	31	189	16.4							Yes	* Funded program participants from multiple institutions. Percentage and numbers are approximated from published figure.
	Van Eyk	Ret	DS		6-11 weeks (20-40 European Credits)			High		Students; six of the eight registered Dutch Medical Colleges; Graduated 2006/7	Publication *	432	2963	8.7							Yes	* Publications in journals with available citation data and which are assigned to a category in the Thomson Reuters database. Note: This study considered ONLY print publications. Even e-publications were not involved in the analysis (so the results are an under-estimation, especially when compared to how "sloppy" some other studies were in what counts as a publication)
											>3 Publications *	65	2963	2.2							No	* Publications in journals with available citation data and which are assigned to a category in the Thomson Reuters database. Note: This study considered ONLY print publications. Even e-publications were not involved in the analysis (so the results are an under-estimation, especially when compared to how "sloppy" some other studies were in what counts as a publication)
	Hunskaar	Ret	Q - Self-reported		7 years (integrated into curriculum)	Multiple	Methodology and results inadequately explained ; Survey not anonymous	Low		Students; Research program in Norway.	"Research or popular science" publication	34	35	97.1							No
	Williamson	Ret	?		Not specified, but probably months long (intercalated year)	Single	Methodology inadequately described	Low		Students; St Mary's Hospital Medical School	Publication (unspecified)	8	48	16.7							No
	Jacobs	Ret	Q - Self-reported		Not specified	Single		Low		Graduating class; Stanford University in 1991.	Publication (unspecified)	55	66	83.3							No
	Frishman	Ret	Q - Self-reported		6 months	Single		Medium		Students; Albert Einstein College of Medicine; Impact of research project.	Publication (in peer-reviewed journals)	62	69	90							Yes
	Zorzi	Ret	Q - Self-reported		8 weeks	Single	Methodology inadequately explained; Low response rate	Low		Participants; Rural Summer Studentship Program; University of Western Ontario; 1999-2003.	Publication (in peer-reviewed journals)	2	44	4.5							No
	Griffin	Ret	Q - Self-reported		Variable	Multiple		Medium	iBSc	Students; seven medical schools in UK.	Paper "submission for publication"	64	252	25.4							No
	Collins	Ret	DS		1 year	Single	Methodology inadequately explained; Only the 2001 cohort were sent the survey	Medium	iBSc	Medical students, University of Melbourne	Publication (in peer-reviewed journals)	63	1599	3.9							Yes
											First-authored Publication (in peer-reviewed journals)	36	1599	2.3							Yes
	Chusid	Ret	DS		Not specified, but probably months long (graduation thesis)	Single	Only one graduating class assessed	High		M.D. graduates in 1970; Yale medical school	Publication (Indexed in Medline)	28	79	35.4							Yes
	Ejaz	Ret	Q - Self-reported		Not specified	Multiple		Medium	Dev: Pakistan	Final year students and fresh graduates; five medical schools.	Publication (in peer-reviewed journals?)	107	323	33.1							Yes
	Kolcic	Ret	Q - Self-reported		Not specified	Multiple		Medium	Dev: Croatia	Final year students; All four Croatian Medical Schools (Zagreb, Rijeka, Osijek and Split)	Publication (including symposia or meeting abstracts)	27	71	38							No
	Akman	Ret	Q - Mentor reporting		1-2 years	Single	Non-representative number of interviewed graduates	Medium	Dev: Turkey	Mentors; mandatory research program; 2002-7; Marmara University.	Publication (in peer-reviewed journals)	19	205	9.2							No
	Arriola-Quiroz	Ret	DS		Not specified, but probably months long (graduation thesis)	Single		High	Dev: Peru	Medical thesis, UPCH Medical School (Peru)	Publication (in peer-reviewed journals)	85	482	17.6							Yes
											Publication (indexed in Medline)	28	482	5.8							Yes
											First-authored publication (indexed in Medline)	14	482	2.9							Yes
											First-authored Publication (in peer-reviewed journals)	71	482	14.7							Yes
	Fede	Ret	DS		Not specified	Single	Results likely to be an over-estimation, since the base population is -by definition- those who performed research of aqequate quality to be presented at the conference	Low	Dev: Brazil	Oral presentations; Undergraduate Medical Congress at the ABC foundation of medicine; 2002-2007.	Publication (in peer-reviewed journal)	138	408	33.8							No
											Publication (Indexed in Medline)	33	408	8.1							No
	Dorrance	I/Pro	DS		Not specified - but for published projects, 18 months on average	Single		Medium		Students; Uniformed Services University; Impact of a research initiative; 2002-2005.	Publication (in peer-reviewed journals)	4	27	14.8							Yes
	Khan (2007)	Ret	Q - Self-reported		Not specified	Single		Low	Dev: Pakistan	Students; Agha Khan University; Lecture-based Learning (LBL) cohort	"Written a scientific paper"	30	66	45.5							No
										Students; Agha Khan University; Problem-based Learning(PBL) cohort	"Written a scientific paper"	47	84	56							No
	Khan (2006)	Ret	Q - Self-reported		Not specified	Single		Low	Dev: Pakistan	Students; Agha Khan University	"Written a scientific paper"	51	197	25.9							No
	Remes	Ret	Q - Self-reported		0.25-5 years	Single	Low response rate	Medium		Students; University of Helsinki	Publication ("in international periodicals)	35	91	38							Yes
	Dyrbye 2008	Ret	DS		17-21 weeks	Single		High		Graduates; Mayo Medical School	Publication (Indexed in Medline)	400	981	40.8							Yes
											First-authored publication (indexed in Medline)	304	981	31							Yes
	Solomon	Pro	Q - Self-reported		10-12 weeks	Single	Low response rate	Low		UTCOM (University of Tennessee College of Medicine) Medical Student Research Fellowship program participants	Publication (unspecified)	53	118	45							No
	Zier *	Ret	DS/Q - performance evaluation forms		6-8 weeks	Single	Compulsory questionnaire (risk of careless reporting). Also, Baseline population is not all students who participated in research.	Low		Students who got funding for research; Mount Sinai Medical School *	Publication (not specified) *										No	* % of graduating class NOT of research projects so not suitable for pooling. (1998: 11% ; 2008: 25%)
	Langhammer	Ret	DS		Variable but months long	Single		High		Participants; Distinction in Research program; Robert Wood Johnson Medical School; 2003-2008.	Publication (in peer-reviewed journals) *	5	28	17.9							Yes	* 11 students reported submitting a paper by the time the study was conducted, but they were not included in this analysis (no guarantee of eventual publication)
Effect of research time-off (eg. iBSc) on subsequent academic performance	Variable-Specific Quality Standards	I / Pro > Ret	Database search > Self-reported	Control > No Control		Multiple > Single
	Tait	Pro	DS	Yes	Yes*	Single	Possibility of Type II error (academic gain from iBSc reflecting in some other -unassessed- outcome measure)	High	iBSc	iBSc graduates in comparison to peers; Birmingham Medical School.	No consistent short-term academic benefit in intercalating (multiple outcome measures)									Multiple outcome measures	No	* Conrol groups were matched by sex and preclinical grades
	Howman	Ret	DS	Yes	No	Single		Medium	iBSc	Medical students; UCL Medical School, London	First clinical score (top half)	53	136	39	37	138	26.8				No	* Binarized data published by authors in BEME review on iBSc, not the original paper. Adjusted scores were NOT significant.
	Mahesan	Ret	DS	Yes	Yes *	Single		High	iBSc	Students; King's College London; graduated 2007-2009.	Year 5 scores	297	625	47.5	266	533	49.9	1.64	1.23-2.19		No	* Adjusted for year 1 academic scores
					Yes *						Academic quartile scores	180	399	45.1	184	345	53.3	1.71	1.17-2.5		Yes	* Adjusted for year 1 academic scores
	Wyllie	Ret	DS	Yes	Yes *	Single		High	iBSc	Students who took the intercalated BSc in pathology at the University of Edinburgh, UK	MBBChB final examinations scores	32	55	58.2	15	50	30				Yes	* The control group was composed of students who showed similar high academic performance before the iBSc year. Data has been dicotomized around the 50% mark.
	Eaton	Ret	Q-self-reported; IN	Yes	No	Single		Medium	iBSc	BMedSci (iBSc) graduates; University of Queensland, Australia	Number graduating with honours	43	90	47.8	12	112	10.7				No
	Cleland	Ret	DS	Yes	Yes*	Single		High	iBSc	Students; University of Aberdeen Medical School	Written exam marks							5.17	2.03-13.13		No	* Adjusted for cohort, maturity, gender and baseline academic performance
					Yes*						OSCE (Clinical Practice)							2.91	1.28-6.62		No	* Adjusted for cohort, maturity, gender and baseline academic performance
					Yes*						OSCE (Finals)							2.09	0.92-4.75		Yes	* Adjusted for cohort, maturity, gender and baseline academic performance
	Dyrbye 2007	Ret	DS	Yes	No	Single		Medium		Graduates; Mayo Medical School (no delay Vs. 1 year of research training delay)*	Clerkship honours: All subjects combined	36	78	46.2	534	1550	34.5				No	* MD/PhD students not included in analysis (with 3+ years of research time-off)
											Clerkship honours: Surgery	97	255	38	9	13	69.2				No
Financial factors play a role in decision regarding the pursuit of academic medicine career	Variable-Specific Quality Standards		Database search (of debt levels or academic career) > Self-reported	Control > No Control		Multiple > Single
	Greenberg	X	Q - Self reported	Yes		Multiple	Low response rate	Medium		Third and Fourth year students; Three US Medical Schools	Accumulated debt ("treated") Vs. interest in academic medicine career ("support outcome measure")	31	60	51.7	62	168	36.9				No	Counterintuitive results! Data has been obtained from authors and dichotomized into Low debt (None or less than $10,000) and High debt (=>$10,000)
											Expected total accumulated debt ("treated") Vs. Interest in academic medicine career (support outcome measure)	77	200	38.5	15	27	55.6				No	Data has been obtained from authors and dichotomized into Low debt (None or less than $10,000) and High debt (=>$10,000)
	Galletly	X	Q - self-reported	No		Single		Medium		Final year students; University of Adelaide.	Perceived lower salaries of academicians cited as a reason behind NOT pursuing an academic career.	50	105	47.6							Yes
	Lloyd	Ret	Q - self-reported	No		Single	Low response rate. B ase population is graduates.	Low		Graduates; Penn State College of Medicine; 1985-95	Financial factors contribute to lack of involvement in clinical research	241	287	84							No
	Nicholson	X/Ret	Q- Self reported	N/A		Single		Medium	iBSc	Students; University of Aberdeen; Reasons behind not pursuing an iBSc.	Accumulated debt is a reason behind not intercalating	152	293	51.9							Yes
	Stubbs	Ret	Q- Self reported	N/A		Multiple	Low response rate	Medium	iBSc	Medical students in their clinical years; Bristol and Sheffield Medical Schools, UK	Students who chose not to intercalate: did not intercalate due to financial reasons	136	277	49.1							Yes
											Students who chose to intercalate: would not have intercalated for 9000 UK pounds	69	252	27.4							No
	Yamazaki	X	Q- Self reported	Yes		Single	Low response rate	Medium		Students; Juntendo University School of Medicine, Japan	Concerns about salary of academicians	15	33	45.5							Just show
	Jacobs	Ret	Q - Self reported	N/A		Single		Medium		Graduating class; Stanford University in 1991.	Reduction of debt listed as motive behind performing research									1.8+-1.1 (mean+-SD), with 1 being MOST important	No
	Kumar	X	Q - Self-reported	No		Single	Low response rate	Medium	Dev: India	Students; Kastruba Medical College, Mangalore.	Believe a research career is financially a bad option	58	471	12.3							Just show
Positive effect of research experience on medical students' knowledge or skills	Variable-Specific Quality Standards	I / Pro > Ret	Database search (of involvement) or objective test (of knowledge or skills) > Self-reported involvement/knowledge/skills	Control > No Control		Multiple > Single
	Jacobs	Ret	Q - Self-reported	No	N/A	Single		Low		Graduating class; Stanford University in 1991.	Various skills	*	*	*							Just tabulate	* 73-94%
	Frishman	Ret	Q - Self-reported	No	N/A	Single		Low		Students; Albert Einstein College of Medicine	Data collection skills	63	69	91							Just tabulate
					N/A						Literature search	63	69	91							Just tabulate
					N/A						Knowledge	66	69	95							Just tabulate
	Zorzi	Ret	Q- Self reported	No	N/A	Single	Methodology inadequately explained; Low response rate	Low		Participants; Rural Summer Studentship Program; University of Western Ontario; 1999-2003.	Knowledge	*	22	*						* 3.4 to 6.0 (Likert scale ; 7.0 is max) - Retrospective self assessment not paired outcomes.	Just tabulate
	Zier	Ret	Q - self-reported	No	N/A	Single	Compulsory questionnaire (risk of careless reporting)	Low		Students who got funding for research; Mount Sinai Medical School *	Knowledge	100	111	90							Just tabulate
	Collins	X	Q - Self-reported	No	N/A	Single	Methodology inadequately explained	Low	iBSc	Medical students, University of Melbourne	Research skills	*	130	*						* 4.0 (Likert scale; 5.0 is max)	Just tabulate
											Professional development	*	130	*						* 3.9 (Likert scale; 5.0 is max)	Just tabulate
											Personal skills	*	130	*						* 3.7 (Likert scale; 5.0 is max)	Just tabulate
	Wagner	Ret	Q - Self-reported	Paired outcomes	N/A	Single	Very small sample size	Low		Participants; Dermatology electives; University of Texas	Research skills	*	5	*						* 1.77 to 3.72 (Likert scale; 5.0 is max) ; p=0.05	Just tabulate
	Riley	I/Pro	Q - Self-reported		No	Single		Medium		Students; University of Edinburgh; Effect of Student Selected Components (SCC's)	Knowledge	840	912	92.1							Just tabulate
	Burgoyne	Ret	Q - structured questionnaire	Yes	Yes *	Single		High		Medical students; University College Cork, Ireland	General skills Vs. exposure to research	50	67	74.6	165	249	66.3	1.23	0.61-2.46		Just tabulate	*Adjusted for age, sex and having a previous degree prior to matriculation ** Research experience NOT necessarity during medical school (not specified)
											Research skills Vs. exposure to research	33	66	50	124	248	50	0.9	0.51-1.58		Just tabulate	*Adjusted for gender and having a previous degree prior to matriculation ** Research experience NOT necessarity during medical school (not specified)
	Stubbs	Ret	Q - Self-reported	No	N/A	Multiple	Low response rate	Low	iBSc	Students who chose to intercalate; Bristol and Sheffield Medical Schools, UK	Gain of skills useful for future career	230	253	90.9							Just tabulate
	Eaton	Ret	Q-self-reported	No	N/A	Single		Low	iBSc	BMedSci (iBSc) graduates; University of Queensland, Australia	Gain of understaing of research methods	71	90	78.9							Just tabulate
	Galletly	Ret	Q - Self-reported	No	N/A	Single		Low		Final year students; University of Adelaide.	Knowledge	116	155	75							Just tabulate
Existing system has drawbacks	Variable-Specific Quality Standards					Multiple > Single
	Burgoyne	X	Q - structured questionnaire			Single				Medical students; University College Cork, Ireland	Were unaware of research at their own university.	257	317	81.0726							Just tabulate
	Griffin	X	Q- Self reported			Multiple			iBSc	Students; seven medical schools in UK.	Were not encouraged by superiors to perform research.	319	515	61.9417							Just tabulate
	Dewey	X	Q- Self reported			Single				Students; University Hospital Charite	Poor supervision	166	302	54.9669							Just tabulate
	De Olivera	X	Q- Self reported			Multiple			Dev: Brazil	Students; 13 medical schools (nine public schools and four private ones); Six Brazilian states.	Cited lack of institutional incentive as the main reason for lack of involvement in research.	323	978	33.0266							Just tabulate
	Munabi	X	Q- Self reported			Single			Dev: Uganda	Undergraduates; Makerere University School of Medicine.	Lack of collaboration	118	170	69.4118							Just tabulate
											Lack of funding	98	161	60.8696							Just tabulate
											Lack of guidance	80	163	49.0798							Just tabulate
	Sanchez	X	Q - Self-reported			Multiple				Students; Three national student conferences in the US	No sufficient guidance to develop publishable research product	152	601	25.2912							Just tabulate
	Galletly	X	Q- Self reported			Single				Final year students; University of Adelaide.	Lack of enough academic role models	109	155	70.3226							Just tabulate
											Inadequate training	96	155	61.9355							Just tabulate
	Yamazaki	X	Q- Self reported			Single				Students; Juntendo University School of Medicine, Japan	Poor mentorship	1	33	3.0303							Just tabulate
											Lack of academic role models	5	33	15.1515							Just tabulate
											Lack of training	2	33	6.06061							Just tabulate
											Lack of opportunities	9	33	27.2727							Just tabulate
	Remes	X	Q- Self reported			Single				Students; University of Helsinki	Insufficient supervision or poor mentorship	37	91	40.6593							Just tabulate
	Siemens	X	Q- Self reported			Multiple				Second- and Fourth- year medical students; Three Canadian Medical Schools.	Inadequate training	35	327	10.7034							Just tabulate
											Inadequate mentorship	141	327	43.1193							Just tabulate
											Lack of opportunities	64	327	19.5719							Just tabulate
Career progression (eg securing competitive residency) is a main motive for medical students to perform research	Variable-Specific Quality Standards	I / Pro > Ret > X	Database search > Self-reported	Control > No Control		Multiple > Single
	Siemens	Ret/X	Q - self-reported	Yes	No	Multiple	Low response rate	Medium		Second- and Fourth- year medical students; Three Canadian Medical Schools.	Seeking competitive residency correlated with research activity									P<0.001	Just tabulate
				No		Multiple					Got involved in research to facilitate admission into residency	140	327	42.8							Just tabulate	Baseline population is medical students (whether performed research or not)
	Cruser	Ret/X	Q - structured questionnaire	Yes	N/A	Single		Medium		Incoming, first, and second year classes of osteopathic medical students at University of North Texas Health Science Center; Research competencies.	Agree that "to be accepted into competitive residency, I have to have some knowledge or experience in research"	226	354	63.4							Just tabulate	Baseline population is medical students (whether performed research or not)
	Griffin	X	Q - self reported	No	N/A	Multiple		Medium	iBSc	Students; seven medical schools in UK.	Were mainly motivated to publish for career progression.	37	72	51.4							Just tabulate	Baseline population is those who submitted an article for publication
	Remes	X	Q - self reported	No	N/A	Single	Low response rate	Medium		Students; University of Helsinki	Securing residency main reason behind performing research	79	91	87							Just tabulate	Baseline population is those who performed research
	Baig	X	Q - self-reported	No	No	Multiple		Medium	Dev: Pakistan	Medical students who showed interest in medical research; Four Medical Schools, Karachi, Pakistan	Seeking residency in the US main motive to perform research	159	398	39.9							Just tabulate	Baseline population is medical students (whether performed research or not)
											"Desire for a strong CV" main motive to perform research	275	398	69.1							Just tabulate	Baseline population is medical students (whether performed research or not)
	Stubbs	Ret	Q - Self-reported		No	Multiple	Low response rate	Medium	iBSc	Students who chose to intercalate; Bristol and Sheffield Medical Schools, UK	Did an intercalated degree "to get the job they want"	176	253	69.6							Just tabulate	Baseline population is those who performed research
	Galletly	X	Q - self-reported	Yes	Yes *	Single		Medium		Final year students; University of Adelaide.	Students seeking higher degree (MSc or PhD) more likely to perform research during medical school	14	25	56	17	73	23.3	3.17	1.09-9.18		Just tabulate	* Adjusted for age, sex and interest in a career involving research. Data has been obtained directly from study authors and dichotomized around median.
					Yes *						Students seeking higher degree (MSc or PhD) more interested in research	24	26	92.3	44	74	59.5	5.68	1.2-27.0		Just tabulate	* Adjusted for age, sex and research involvement. Data has been obtained directly from study authors and dichotomized around median.
Interest in research among medical students	Variable-Specific Quality Standards		Test > Self-reported			Multiple > Single
	Jacobs	X	Q - Self -reported			Single		Medium		Graduating class; Stanford University in 1991.	Interest: planned to do research in medical school prior to matriculation.	58	73	80							Yes
											Teaching staff stated experience augmented an already existing interest in a research career.	267	358	75							No
	Galletly	X	Q - Self-reported			Single		Medium		Final year students; University of Adelaide.	Interest: anticipate future involvement in research	69	105	65.7							Yes
											Interest: expect to set aside several years for full-time research of 25%+ of their career for research	16	105	15.2							Yes
	Kumar	X	Q - Self-reported			Single	Low response rate		Dev: India	Students; Kastruba Medical College, Mangalore.	Enthusiasm for a research career	32	471	6.8							Yes
	Eaton	X/Ret	Q- Self reported			Single		Medium	iBSc	BMedSci (iBSc) graduates; University of Queensland, Australia	Enrolled in an iBSc because they had pre-existing interest in a research career	28	90	31							Yes
	She	X	Q- Self reported			Single		Medium	Dev: China	Participants; "Outstaning Medical Student Research Project; Shantou University.	Reported aspiration towards a career in academic medicine.	30	85	35							Yes
	Mitra	X	Q - Self-reported			Single	Methodology inadequately explained	Medium	Dev: India	Students; Christian Medical College.	Interest: Said they had interest in performing research	101	148	62.8							Yes
	De Olivera	X	Q - Self-reported			Multiple		High	Dev: Brazil	Students; 13 medical schools (nine public schools and four private ones); Six Brazilian states.	Interest in participating in research activities	906	1004	90.2							Yes
	Ejaz	X	Q - Self-reported			Single		Medium	Dev: Pakistan	Final year students and fresh graduates; five medical schools.	Interest: "would like to contribute to a research project"	311	378	82.3							Yes
	Khan (2007)	X	Q - Self-reported			Single		Medium	Dev: Pakistan	Students; Agha Khan University; Lecture-based Learning (LBL) cohort	Interest: "think undergraduates should participate in research"	61	66	92.4							No	Same population (and same method) as Khan 2006
										Students; Agha Khan University; Problem-based Learning(PBL) cohort	Interest: "think undergraduates should participate in research"	82	84	97.6							No	Same population (and same method) as Khan 2007
	Remes	X	Q - self-reported			Single	Low response rate	Medium		Students; University of Helsinki	"Will not perform research under all circumstances"	31	298	10.4							No
	Khan (2006)	X	Q- Self reported			Single		Medium	Dev: Pakistan	Students; Agha Khan University.	Interest: "think undergraduates should participate in research"	180	197	91.4							No
	Nicholson	X/Ret	Q- Self reported			Single	The base population is those who chose NOT to intercalate	Low	iBSc	Students; University of Aberdeen; Reasons behind not pursuing an iBSc.	Interest in research *	45	274	16.4							No
	Siemens	X	Q- Self reported			Multiple	Low response rate	Medium		Second- and Fourth- year medical students; Three Canadian Medical Schools.	Interest in research *	249	327	76							No	* The actual outcome reported was whether students had NO interest in research (78/327=23.9%)
	Pheley	X	Q - self-reported			Single		Medium		First- and second- year students; Edward Via Virginia College of Osteopathic Medicine.	Interest in a 12-week-research elective	87	255	34.1							No
	Burgoyne	X	Q - structured questionnaire			Single		Medium		Medical students; University College Cork, Ireland	Motivation to pursue research	111	310	35.8							Yes
											Appeal of a career in medical research	155	301	51.5							Yes
	Yamazaki	X	Q- Self reported			Single	Low response rate	Medium		Students; Juntendo University School of Medicine, Japan	Interest in basic medical sciences	103	269	38							No	Interest in basic medical sciences (not necessarily research)
	Hunskaar	X	Q - Self reported			Multiple	Methodology and results inadequately explained ; Survey not anonymous	Low		Students; Research program in Norway.	"Wanted to go for a PhD"	146	183	80							No
	Greenberg	X	Q - Self-reported			Multiple	Low response rate	Medium		Third and Fourth year students; Three US Medical Schools	Interest in an academic medicine career	93	228	40.8							Yes
	Sanchez	X	Q - Self-reported			Multiple	Low response rate; Base population is attendees of medical student conferences (interested in research almost by definition)	Low		Students; Three national student conferences in the US	Interest in an academic medicine career	385	601	64.1							No
	McManus	X	Q - self-reported			Multiple	Low response rate	Medium		Medical students; All UK medical schools	Interest in an academic medicine career ("definitely going to or "find it very attractive") just before graduation	98	1426	6.9							Yes
											Interest in an academic medicine career (Moderate-to-high interest)	338	1426	23.7							Yes
	Stubbs	X/Ret	Q - self-reported			Multiple	Low response rate. Also, Base population is students who chose to intercalate.	Low	iBSc	Medical students in their clinical years; Bristol and Sheffield Medical Schools, UK	Interest: took an intercalated degree to increase their chances of landing an academic job	90	252	35.7							No
											Interest: were interested in research, yet did not intercalate *	156	279	55.9							No	* Data inferred. Actual question was whether students lack of interest in research was reason behind intercalating. Base population is those who chose not to intercalate (cannot be pooled)
	Cruser	X	Q - structured questionnaire			Single		Medium		Incoming, first, and second year classes of osteopathic medical students at University of North Texas Health Science Center; Research competencies.	Interest: "would like to participate in clinical research"	80	354	22.6							No
											"Will probably conduct some type of research in the future"	236	354	66.7							Yes
	Houlden	X	Q - self-reported			Single		Medium		Students; Queen's University; effect of mandatory research	Interest in pursuing a research career	21	60	35							Yes	Since this is an intervention study, the "initial" interest in research was used for this analysis
	Griffin	X	Q - Self reported			Multiple		Medium	iBSc	Students; seven medical schools in UK.	Read journal articles out of interest	402	515	78.1							No
	AAMC 2013	X	Q - Self-reported			Multiple		Medium		Graduating physicians - multiple US institutions	Expect moderate-to-exclusive involvement in research during future career	8346	13206	63.2							Yes
											Expect "significant" or "exclusive" involvement in research during future career	2245	13206	17							Yes
Male students show higher interest in-, attitude towards-, engagement in-, or success at- research	Variable-Specific Quality Standards	Outcome-specific	Database search > Self-reported			Multiple > Single
	Greenberg	X	Q - Self-reported		No	Multiple	Low response rate	Medium		Third and Fourth year students; Three US Medical Schools	Interest in an academic medicine career	43	104	41.3	46	111	41.1				Yes	Data has been obtained directly from study authors and dichotomized.	NOTE: males are "treated group" and females are "untreated group"
	Kumar	X	Q - Self-reported		Yes *	Single	Low response rate	Medium	Dev: India	Students; Kastruba Medical College, Mangalore.	Willingness to pursue a research career							1.262	0.55-2.91		Yes	* Adjusted for cohort, maturity, research exposure and baseline academic performance
	Houlden	X	Q - self-reported		No	Single		Medium		Students; Queen's University; effect of mandatory research	Interest in pursuing a "career in medical research"	14	36	38.9	7	24	29.2				Yes
	Dyrbye 2008	Ret	DS		No	Single		High		Graduates; Mayo Medical School	Publication of research conducted during medical school	278	623	44.6	122	358	34.1				Yes
											First-authored publication of research conducted during medical school	211	623	33.9	93	358	26				No
	Mclean	X	DS		No	Single	Methodology inadequately explained	Medium	Dev: UAE	Students; United Arab Emirates University (UAEU)	Involvement in extra-curricular research	11	57	19	41	173	24				Yes	Paper mentions percentage of males and females, not actual numbers. Thus, the total number of males and females was calculated assuming females constitute 75% of annual intake as was mentioned in the paper
	Cleland	Ret	DS		N/A	Single		High	iBSc	Students; University of Aberdeen Medical School	"Did an intercalated degree"	76	419	18.1	78	442	17.7				Yes
	Hren	X	Attitude: Q - validated questionnaire		Yes *	Single		Medium	Dev: Croatia	Students; Zagreb University; Effect of a 2nd year research module.	Attitude towards science	180	339	53.1	286	593	48.2	1.25	0.92-1.70		Yes	* Adjusted for GPA and research involvement. Data has been obtained directly from study authors and dichotomized around median.
	Yamazaki	X	Q- Self reported		No	Single	Low response rate	Medium		Students; Juntendo University School of Medicine, Japan	Interest in basic sciences	39	171	22.8	27	97	27.8				No	Interest in basic sciences (not research)
	Galletly	X/Ret	Q - Self-reported		Yes *	Single		Medium		Final year students; University of Adelaide.	Interest in performing research during their future career	36	53	67.9	32	49	65.3	0.66	0.24-1.85		Yes	* Adjusted for age, research involvement and interest in higher degree or formal teaching. Data has been obtained directly from study authors and dichotomized around median.
					Yes *						Attitudes toward research	22	53	41.5	17	49	34.7	0.91	0.36-2.26		Yes	* Adjusted for age and research involvement. Data has been obtained directly from study authors and dichotomized around median.
					Yes *						Involvement in research during medical school	20	52	38.5	11	48	22.9	2.47	0.92-6.65		Yes	* Adjusted for age and interest in higher degree or formal teaching. Data has been obtained directly from study authors and dichotomized around median.
	Burgoyne	X	Q - structured questionnaire		Yes *	Single		High		Medical students; University College Cork, Ireland	Motivation to pursue research	48	129	37.2	63	180	35	1.07	0.66-1.75		Yes	*Adjusted for Age, research exposure and having a previous degree prior to matriculation. Data obtained directly from authors, dichotomized and analysed.
								Medium			Appeal of a career in medical research	64	128	50	91	172	52.9	0.83	0.52-1.34		Yes	*Adjusted for research exposure and having a previous degree prior to matriculation. Data obtained directly from authors, dichotomized and analysed.
								High			Research skills	69	129	53.5	87	184	47.3	1.25	0.78-1.98		Just show	*Adjusted for research exposure and having a previous degree prior to matriculation. Data obtained directly from authors, dichotomized and analysed.
	Cruser	X	Q - structured questionnaire		Yes*	Single		High		Incoming, first, and second year classes of osteopathic medical students at University of North Texas Health Science Center; Research competencies.	Interest: "would like to participate in clinical research"	12	94	12.8	12	72	16.7	0.57	0.23-1.41		Yes	* Adjusted for highest MCAT scores and attainment of a high degree prior to matriculation. Data obtained directly from authors, dichotomized and analysed.
											"Will probably conduct some type of research in the future"	60	94	63.8	51	72	70.8	0.81	0.41-1.61		No	* Adjusted for highest MCAT scores and attainment of a high degree prior to matriculation. Data obtained directly from authors, dichotomized and analysed.
											Research knowledge/skills	46	94	48.9	35	72	48.6	0.88	0.45-1.72		Just show	* Adjusted for highest MCAT scores and attainment of a high degree prior to matriculation. Data obtained directly from authors, dichotomized and analysed.
											Attitudes toward research	38	94	40.4	42	72	58.3	0.44	0.23-0.85		Yes	* Adjusted for highest MCAT scores and attainment of a high degree prior to matriculation. Data obtained directly from authors, dichotomized and analysed.
	Gerrard	Ret	DS		No	Single		Medium	iBSc	MD graduates between 1950 and 1975; University of Manibota, Canada	Took an intercalated degree	307	1528	20.1	29	129	22.5				Yes
	Pheley	X	Q - self reported		No	Single		Medium		First- and second- year students; Edward Via Virginia College of Osteopathic Medicine.	Interest in a 12-week research elective	40	124	32.3	47	130	36.2				Yes
	Griffin	X	Q - self reported		No	Multiple		Medium	iBSc	Students; seven medical schools in UK.	Paper "submission for publication"	23	129	17.8	49	386	12.7				Yes
	Smith	Ret	DS		No	Multiple *	Published research post-graduation (unspecified), which includes research unrelated to that performed during medical school	Low		Participants; APS-SPR student research program; 1991-1996	Publication (at least one)	113	471	24	133	688	19.3				No	* Funded program participants from multiple institutions. Percentage and numbers are approximated from published figure.
											First-authored publication (at least one)	57	471	12.1	63	688	9.2				No	Percentage and numbers are approximated from published figure
	Remes	X	Q - self reported		No	Single	Low response rate	Medium		Students; University of Helsinki	Involvement in research	43	101	42.6	48	197	24.4				Yes
											Publication	21	43	48.8	14	48	29.2				Yes
											Plan to pursue a PhD degree	68	101	67.3	102	197	51.8				Yes
Type / Field of research performed by medical students	Variable-Specific Quality Standards		Database search > Self-reported			Multiple > Single
	Collins	Ret	DS			Single	Methodology inadequately explained; Only the 2001 cohort were sent the survey	Medium	iBSc	Medical students, University of Melbourne	Field of project (all) - Lab research	615	1599	38.5							Yes
	Fede	Ret	DS			Single	Base population is research that resulted in a registered abstract at a student conference	Medium	Dev: Brazil	Oral presentations; Undergraduate Medical Congress at the ABC foundation of medicine; 2002-2007.	Field of project (all) - Lab research	27	408	6.6							Yes
											Field of project (Published) - Lab research	11	138	8							Just show
	Hunskaar	Ret	Q - Self-reported			Multiple	Methodology and results inadequately explained ; Survey not anonymous	Medium		Students; Research program in Norway.	Field of project (all) - Lab research	106	183	57.9							Yes
	Frishman	Ret	Q - Self-reported			Single		Medium		Students; Albert Einstein College of Medicine; Impact of research project.	Type of project (all) - Original research	45	69	65.2							Just show
	Nieminen	Ret	DS			Single	Dentistry students are included (so estimate may not be as accurate)	High		Analysis of student theses; University of Oulu; Finland; 2001-3.	Type of theses (published) - Original research	61	61	100							Just show
											Type of theses (all) - Original research	227	256	88.7							Just show
											Field of theses (published) - Lab research	15	61	24.6							Just show
											Field of theses (all) - Lab research	42	256	16.4							Yes
	Cohen	Ret	DS			Single *		High		Participants; NIH Clinical Research Training Program and Doris Duke Clinical Research Fellowship; 2001-2004.	Type of project (published) - Original research	190	224	84.8							Just show	* Program participants are all invited to NIH Campus but come from multiple institutions
	Salmi	Ret	DS			Multiple		High		Random sample of student theses; 36 French universities; 1993-7.	Field of theses (published) - Lab research	24	292	8.2							Just show
	Dewey	X	Q- Self reported			Single		Medium		Students; University Hospital Charite	Field of theses (all) - Lab research	138	348	39.7							Yes
